# Supplementary material for: Testing the Reliability of ChatGPT Assistance for Surgical Choices in Challenging Glaucoma Cases
Source: J Pers Med. 2025 Feb 28;15(3):97. doi: 10.3390/jpm15030097 (PMC11943350; doi:10.3390/jpm15030097)
Supplement: Supplementary file 1 [file jpm-15-00097-s001.zip]

Archive with 1 entries (1 files):
- jpm-3404928-supplementary.pdf
